# Supplementary material for: Genomic features and fitness cost of co-existence of bla KPC-2 and bla VIM-2 plasmids in ICU-derived pan-drug resistant Pseudomonas aeruginosa
Source: Front Cell Infect Microbiol. 2025 Aug 27;15:1617614. doi: 10.3389/fcimb.2025.1617614 (PMC12420198; doi:10.3389/fcimb.2025.1617614)
Supplement: Supplementary file 2 [file Table1.xlsx]

## Sheet: Table S1
Supplementary Table 1 Antimicrobial susceptibility of strains 18102011 and the transconjugant D2011 (BD Phoenix-100 system)
			Antimicrobial compound	Antimicrobial	MIC	SIRb18102011	MIC	SIRbEC600	MIC	SIRb D2011	MIC	SIRbQC
					(μg/mL)a18102011		(μg/mL)aEC600		(μg/mL)aD2011		(μg/mL) aQC
			Aminoglycoside	Amikacin	>32	R	≤8	S	≤8	S	≤8	S
				Gentamicin	>8	R	≤2	S	≤2	S	≤2	S
			β-lactam	Imipenem	>8	R	≤1	S	>8	R	≤1	S
				Meropenem	>8	R	≤1	S	>8	R	≤1	S
				Cefazolin	>16	R	≤4	S	≤4	S	≤4	S
				Ceftazidime	>16	R	≤1	S	≤1	S	≤1	S
				Cefotaxime	>32	R	≤1	S	≤1	S	≤1	S
				Cefepime	>16	R	≤2	S	≤2	S	≤2	S
				Aztreonam	>16	R	≤2	S	≤2	S	≤2	S
				Ampicillin	>16	R	≤4	S	≤4	S	>16	R
				Piperacillin	>64	R	≤4	S	>64	R	>64	R
				Amoxicillin-Clavulanate	>16/8	R	8/4	S	8/4	S	8/4	S
				Ampicillin-Sulbactam	>16/8	R	≤4/2	S	≤4/2	S	16/8	I
				Piperacillin-Tazobactam	>64/4	R	≤4/4	S	≤4/4	S	≤4/4	S
			Sulfonamide	Trimethoprim-Sulfamethoxazole	>2/38	R	≤0.5/9.5	S	≤0.5/9.5	S	≤0.5/9.5	S
			Chloramphenicol	Chloramphenicol	>16	R	≤4	S	≤4	S	>16	R
			Quinolones	Ciprofloxacin	>2	R	≤0.5	S	≤0.5	S	≤0.5	S
				Levofloxacin	>8	R	≤1	S	≤1	S	≤1	S
				Moxifloxacin	>4	NA	≤1	S	≤1	S	≤1
			Tetracycline	Tetracycline	>8	R	≤2	S	≤2	S	≤2	S
aMIC, minimum inhibitory concentration. bSIR, Susceptible (S), Intermediate (I), Resistance (R). NA, not applicable QC, quality control strain (ATCC25922 was employed in this research)

## Sheet: Table S2
Supplementary Table 2 Antimicrobial susceptibility of strains 18102011 and the transconjugant D2011 (E-test)
							Antimicrobial compound	Antimicrobial	MIC (μg/mL)a18102011	SIRb18102011	MIC (μg/mL)aEC600	SIRbEC600	MIC (μg/mL)aD2011	SIRb D2011	MIC (μg/mL) aQC	SIRbQC
							β-lactam	Imipenem	>256	R	0.064	S	>256	R	0.064	S
								Meropenem	>256	R	0.016	S	>256	R	0.016	S
								Ceftazidime-avibactam	>256/4	R	0.25/4	S	>256/4	R	0.5/4	S
							Polyphosphorus	Fosfomycin	48	R	8	S	48	R	8	S
							Polypeptide	Colistin	3	R	1	S	1	S	0.5	S
aMIC, minimum inhibitory concentration. bSIR, Susceptible (S), Intermediate (I), Resistance (R). NA, not applicable QC, quality control strain (ATCC25922 was employed in this research)

## Sheet: Table S3
Supplementary Table 3 The PCR primers used to identify P. aeruginosa and acquired carbapenemase genes
Primer	Sequence (5'-3')	Target gene	Annealing temperature (℃)	Cycling number	Amplicon (bp)	Reference
oprL-F	ATGGAAATGCTGAAATTCGGC	oprL	55	30	504	(1)
oprL-R	CTTCTTCAGCTCGACGCGACG
IMP-F	GGAATAGAGTGGCTTAAYTCTC	blaIMP	52	36	232	(2)
IMP-R	GGTTTAAYAAAACAACCACC
SPM-F	AAAATCTGGGTACGCAAACG	blaSPM	52	36	271
SPM-R	ACATTATCCGCTGGAACAGG
AIM-F	CTGAAGGTGTACGGAAACAC	blaAIM	52	36	322
AIM-R	GTTCGGCCACCTCGAATTG
VIM-F	GATGGTGTTTGGTCGCATA	blaVIM	52	36	390
VIM-R	CGAATGCGCAGCACCAG
OXA-F	GCGTGGTTAAGGATGAACAC	blaOXA-48	52	36	438
OXA-R	CATCAAGTTCAACCCAACCG
GIM-F	TCGACACACCTTGGTCTGAA	blaGIM	52	36	477
GIM-R	AACTTCCAACTTTGCCATGC
BIC-F	TATGCAGCTCCTTTAAGGGC	blaBIC	52	36	537
BIC-R	TCATTGGCGGTGCCGTACAC
SIM-F	TACAAGGGATTCGGCATCG	blaSIM	52	36	570
SIM-R	TAATGGCCTGTTCCCATGTG
NDM-F	GGTTTGGCGATCTGGTTTTC	blaNDM	52	36	621
NDM-R	CGGAATGGCTCATCACGATC
DIM-F	GCTTGTCTTCGCTTGCTAACG	blaDIM	52	36	699
DIM-R	CGTTCGGCTGGATTGATTTG
KPC-F	CGTCTAGTTCTGCTGTCTTG	blaKPC	52	36	798
KPC-R	CTTGTCATCCTTGTTAGGCG
References
1. De Vos D, Lim A, Jr., Pirnay JP et al. Direct detection and identification of Pseudomonas aeruginosa in clinical samples such as skin biopsy specimens and expectorations by multiplex PCR based on two outer membrane lipoprotein genes, oprI and oprL. J Clin Microbiol 1997; 35: 1295-9.
2. Poirel L, Walsh TR, Cuvillier V et al. Multiplex PCR for detection of acquired carbapenemase genes. Diagn Microbiol Infect Dis 2011; 70: 119-23.

## Sheet: Table S4
Supplementary Table 4 The PCR primers of qPCR in this study
		Primer	Sequence (5'-3')	Target gene	Amplicon (bp)
		16sRNA-F	TACCTTGCTGTTTTGAC	16sRNA
		16sRNA-R	ATCCAACTTGCTGAACCAC
		IncpRBL16-F	GAGTCGTAGCCCGTTTGAAT	IncpRBL16	190
		IncpRBL16-R	GAACGTACAGTCTTCCCAGA
		blaVIM-2-F	TTCCGTAGATTCTAGCGGTG	blaVIM-2	128
		blaVIM-2-R	GGTAGACTGCGCCATCAAAC
		IncP6-F	CTTATGACGCTGTACGCCAAG	IncP6	699
		IncP6-R	GTCGTCGGTGATGTGAAACA
		blaKPC-2-F	TGCTGTCTTGTCTCTCATGG	blaKPC-2	153
		blaKPC-2-R	GGTAACTTACAGTTGCGCCT

## Sheet: Table S5
Supplementary Table 5 The program of qPCR in this study
		program	temperature	time	cycle
		pre-denaturation	95 ℃	5 min	1
		denaturation	95 ℃	10 s	40
		annealing/elongation	60 ℃	30 s
			95 ℃	15 s
		dissolution curve acquisition	60 ℃	60 s	1
			95 ℃	15 s

## Sheet: Table S6
Supplementary Table 6 The resd counts of transcriptome for repA genes, blaVIM-2 and blaKPC-2 of plasmids
Y1_18102011_count	Y2_18102011_count	Y3_18102011_count	IMP_1_18102011_count	IMP_2_18102011_count	IMP_3_18102011_count	Y1_18102011_fpkm	Y2_18102011_fpkm	Y3_18102011_fpkm	IMP_1_18102011_fpkm	IMP_2_18102011_fpkm	IMP_3_18102011_fpkm	AB_18102011vsOB_18102011_IMP_1_18102011	AB_18102011vsOB_18102011_IMP_2_18102011	AB_18102011vsOB_18102011_IMP_3_18102011	AB_18102011vsOB_18102011_Y1_18102011	AB_18102011vsOB_18102011_Y2_18102011	AB_18102011vsOB_18102011_Y3_18102011	AB_18102011vsOB_18102011_log2FoldChange	AB_18102011vsOB_18102011_pvalue	AB_18102011vsOB_18102011_padj	gene_start	gene_end	gene_strand	gene_length	tf_family
63	50	54	67	72	62	15.125	8.44385	9.38981	15.7342	16.359	14.6317	74.7002	78.713	69.7296	71.3234	39.8697	44.5151	0.531793	0.126823	0.231284	289230	291041	+	1812	-	traD
2537	1951	1943	1914	1760	1616	412.89	223.35	229.031	304.699	271.079	258.526	2133.97	1924.1	1817.47	2872.18	1555.72	1601.72	-0.0367761	0.896964	0.931928	491162	493834	+	2673	-	mobA
2074	836	840	1676	1263	1444	1319.06	374.006	386.941	1042.67	760.202	902.762	1868.62	1380.76	1624.03	2348.01	666.622	692.458	0.395381	0.387627	0.522844	489499	490182	-	684	CbiA	mobD
1769	1032	809	1530	1319	1502	2155.62	884.586	714.005	1823.69	1521.1	1799.14	1705.84	1441.98	1689.26	2002.72	822.912	666.903	0.470705	0.231264	0.360598	490195	490551	-	357	-	mobC
1656	739	759	1428	1002	1170	1106.61	347.37	367.352	933.415	633.678	768.541	1592.12	1095.42	1315.87	1874.79	589.275	625.685	0.374637	0.387983	0.523097	488856	489506	-	651	-	mobE
81595	75312	64637	80963	106337	89809	40244.7	26129.1	23090.5	39061.2	49636.1	43542.5	90267.9	116252	101006	92375.1	60053.4	53283.8	0.580091	0.0262659	0.0701586	499285	500166	-	882	-	blaKPC-2
10243	9960	8315	10864	13272	11964	5562.99	3805.01	3270.78	5771.45	6821.59	6387.14	12112.6	14509.4	13455.6	11596.3	7942.05	6854.51	0.602775	0.0145818	0.0449564	211030	211830	-	801	Lactamase_B	blaVIM-2
5478	3813	4691	2234	2206	2052	2613.01	1279.38	1620.66	1042.36	995.846	962.154	2490.75	2411.68	2307.83	6201.74	3040.47	3867.05	-0.862204	0.00249735	0.0118728	485988	486899	+	912	-	IncP6
116	68	84	160	119	118	48.7563	20.1047	25.5717	65.782	47.3356	48.7533	178.388	130.095	132.711	131.326	54.2229	69.2458	0.801411	0.0362656	0.0901149	126547	127581	-	1035	-	IncRBL16

## Sheet: Table S7
Supplementary Table 7 The results of qPCR for repA genes (IncP6 and IncpRBL16), blaVIM-2 and blaKPC-2 of plasmids
	name		average		name		average		name		average		name		average		△CT=CT(gene of interest)-CT(reference gene)				△△CT=△CT(IP)-△CT(Y)				amplification fold=2-△△CT
Sample	16sRNA	IncP6	16sRNA	IncP6	16sRNA	IncpRBL16	16sRNA	IncpRBL16	16sRNA	kpc-2	16sRNA	kpc-2	16sRNA	vim-2	16sRNA	IncP6	IncP6	IncpRBL16	kpc-2	vim-2	IncP6	IncpRBL16	kpc-2	vim-2	IncP6	IncpRBL16	kpc-2	vim-2
IP-1	8.24239	23.7935	8.15353	23.7167	8.24239	26.5588	8.15353	26.5573	8.24239	15.7091	8.15353	15.7066	8.24239	17.9813	8.15353	17.9528	15.5632	18.4038	7.55309	9.79924	-1.10603	-1.54064	-1.02476	-1.12216	2.07235	3.02476	3.02476	3.12216
	8.08411	23.6943			8.08411	26.4271			8.08411	15.7129			8.08411	17.877
	8.13408	23.6623			8.13408	26.686			8.13408	15.6978			8.13408	18.0001
IP-2	7.97639	24.7888	7.99021	24.7617	7.97639	27.6626	7.99021	27.7233	7.97639	16.1652	7.99021	16.1605	7.97639	18.5441	7.99021	18.6799	16.7715	19.733	8.17025	10.6897	-0.198532	3.81802	-0.382989	-0.221477	-1.42051	2.38299	2.38299	2.22148
	7.99109	24.7482			7.99109	27.5404			7.99109	16.1362			7.99109	18.6591
	8.00316	24.748			8.00316	27.9667			8.00316	16.1801			8.00316	18.8365
IP-3	7.97191	23.5218	8.00006	23.6493	7.97191	27.0416	8.00006	27.1311	7.97191	15.9863	8.00006	16.037	7.97191	17.978	8.00006	18.0079	15.6493	19.131	8.03696	10.0079	-1.62336	-1.63435	-1.5701	-1.45875	2.44484	3.5701	3.5701	3.45875
	8.05887	23.6024			8.05887	27.2465			8.05887	16.1099			8.05887	17.9702
	7.96939	23.8238			7.96939	27.1053			7.96939	16.0148			7.96939	18.0756
Y-1	8.07411	23.792	8.1374	23.7729	8.07411	28.1565	8.1374	28.0818	8.07411	16.7636	8.1374	16.7152	8.07411	19.0906	8.1374	19.0588	15.6355	19.9444	8.57785	10.9214
	8.10983	23.8128			8.10983	28.1838			8.10983	16.689			8.10983	19.0863
	8.22826	23.7139			8.22826	27.9051			8.22826	16.6931			8.22826	18.9995
Y-2	7.97729	21.2476	7.96727	21.3182	7.97729	23.9196	7.96727	23.8823	7.97729	16.442	7.96727	16.5205	7.97729	18.9222	7.96727	18.8784	13.351	15.915	8.55324	10.9112
	8.01146	21.4061			8.01146	23.7719			8.01146	16.4326			8.01146	18.881
	7.91305	21.3009			7.91305	23.9553			7.91305	16.6869			7.91305	18.8322
Y-3	8.07578	24.2313	8.16467	24.2588	8.07578	28.9721	8.16467	28.9301	8.07578	17.7171	8.16467	17.7717	8.07578	19.5401	8.16467	19.6313	16.0941	20.7654	9.60706	11.4666
	8.22384	24.2858			8.22384	28.8456			8.22384	17.7958			8.22384	19.5875
	8.19439	24.2592			8.19439	28.9725			8.19439	17.8023			8.19439	19.7662
